# Supplementary material for: An Exploratory Endoscopic Achalasia Phenotype With Visible Squamocolumnar Junction and Distal Esophagogastric Junction Relaxation Failure: Association With Gastroesophageal Reflux Disease After Peroral Endoscopic Myotomy (With Video)
Source: Dig Endosc. 2026 Apr 4;38(4):e70149. doi: 10.1111/den.70149 (PMC13049693; doi:10.1111/den.70149)
Supplement: Supplementary file 1 — Video S1: Endoscopy showing a rare achalasia phenotype with clearly visible circumferential SCJ and narrowing at the gastric folds, where impaired relaxation causes resistance during scope advancement. [file DEN-38-0-s001.zip]

Archive with 2 entries (2 files):
- den70149-sup-0001-Supinfo1@Supplemental Video 1.mpg
- den70149-sup-0002-Supinfo2@video text.docx
